# Supplementary material for: Effectiveness of Antiviral Therapy on Long COVID: A Systematic Review and Meta-Analysis
Source: J Clin Med. 2023 Nov 28;12(23):7375. doi: 10.3390/jcm12237375 (PMC10707593; doi:10.3390/jcm12237375)
Supplement: Supplementary file 1 [file jcm-12-07375-s001.zip]

Archive with 1 entries (1 files):
- jcm-2642118-supplementary.pdf
